# Supplementary material for: TDP-43 facilitates milk lipid secretion by post-transcriptional regulation of Btn1a1 and Xdh
Source: Nat Commun. 2020 Jan 17;11:341. doi: 10.1038/s41467-019-14183-1 (PMC6969145; doi:10.1038/s41467-019-14183-1)
Supplement: Supplementary file 4 — Source Data [file 41467_2019_14183_MOESM4_ESM.xlsx]

## Sheet: 1B
Figure 1B
day	WT	Tardbp-/-
0	100	100
2	94.4444	57.9832
5	94.4444	57.9832
7	94.4444	57.9832
9	94.4444	57.9832
11	94.4444	57.9832
13	94.4444	57.9832
15	94.4444	57.9832
17	94.4444	56.3025
19	94.4444	54.6218
21	94.4444	46.2185

## Sheet: 1C
Figure 1C
day	WT	Tardbp-/-
0	100	100
2	97.9592	71.4286
5	97.9592	71.4286
7	97.9592	71.4286
9	97.9592	71.4286
11	97.9592	71.4286
13	97.9592	71.4286
15	97.9592	71.4286
17	97.9592	71.4286
19	97.9592	71.4286
21	97.9592	71.4286

## Sheet: 1D
Figure 1D
day	WT	Tardbp-/-
2	100	100
5	100	100
7	100	100
9	100	100
11	100	100
13	100	100
15	100	98.9011
17	100	93.4066
19	100	85.7143
23	100	63.7363

## Sheet: 1E
Figure 1E
	WT mom / pups of WT						Tardbp-/- mom / pups of Tardbp-/-						Tardbp-/- mom / pups of WT						WT mom / pups of Tardbp-/-						WT mom / pups of Tardbp-/- (d10)						Tardbp-/- mom / pups of WT (d10)
2	1.43	1.7	1.6	1.48	1.58	1.39	1.42	1.41	1.4	1.43	1.4	2	1.49	1.57	1.42	1.51	1.59		1.18	2.05	1.5	1.5	1.56		1.36	1.49	1.47	1.28	1.54		1.61	1.42	1.79	1.37	1.52
5	2.43	2.71	2.5	2.56	2.55	2.14	1.99	2.05	2.2	2.33	1.85	2.67	2.13	2.53	2.31	2.05	1.88		2.62	2.47	2.26	2.23	2.71		1.71	2.03	2.03	2.07	2.11		2.31	2.06	2.36	2.16	2.35
7	3.55	3.63	3.5	3.4	3.46	2.75	2.5	2.49	2.7	2.99	2.37	3.03	2.56	2.79	2.83	2.84	2.38		3.37	3.41	3.31	3.21	3.34		2.15	2.51	2.97	3.03	2.49		3.23	3.27	3.32	3.13	3.25
9	4.2	4.49	4.2	4.13	4.2	3.63	3.19	2.7	3.15	3.71	3	3.76	3.53	3.71	3.42	2.85	3.11		4.37	4.3	4.46	4.47	4.14		2.71	3.2	3.56	3.63	3.18		4.57	4.38	4.42	4.19	4.5
11	4.84	5.23	4.7	4.9	5	4.96	3.47	3.11	3.7	4.24	3.4	4.23	3.58	4.07	3.94	3.21	4.15		4.95	4.54	5.2	5.17	4.89		3.6	3.66	4.16	4.68	4.47		4.98	4.76	5.02	4.56	4.85
13	5.78	6	5.47	5.78	5.83	5.63	3.84	3.27	4.38	4.57	3.94	4.7	3.8	4.65	4.26	3.69	4.48		5.49	4.94	6.01	6.21	5.67		4.54	4.63	4.99	5.21	5.24		5.39	5.13	5.46	5.23	5.25
15	6.28	6.47	5.87	6.39	6.13	6.1	3.91	3.27	4.8	4.77	4.48	4.47	3.95	4.77	4.49	3.88	4.8		6.19	5.44	6.46	6.56	5.81		4.98	5.21	5.52	5.84	5.83		5.4	5.29	5.76	5.69	5.54
17	6.34	6.48	6.37	6.45	6.33	6.12	3.96	3.02	4.73	4.9	4.86	4.45	3.93	4.8	4.74	3.89	4.69		6.22	5.68	6.78	6.65	6.29		5.37	5.84	6.13	6.05	6.38		5.44	5.42	6.03	5.87	5.52
19	6.58	6.5	6.43	6.45	6.43	6.09	3.97	2.97	4.61	4.85	4.7	4.5	3.98	4.83	4.58	3.76	4.61		6.33	6.05	6.81	6.68	6.39		5.61	6.41	6.5	6.45	6.39		5.41	5.58	5.94	5.95	5.72

## Sheet: 1F
Figure 1F
day	WT						Tardbp-/-
2	1.43	1.95	1.92	1.54	1.63	1.68	1.72	1.68	1.57	1.56	1.54	1.54
5	2.43	3.06	2.99	2.36	2.7	2.86	2.26	2.52	2.29	2.34	2.58	2.54
7	3.55	4	3.8	3.59	3.49	3.79	2.66	3.26	3.23	2.71	3.12	3.12
9	4.76	4.7	4.66	4.48	4.03	4.47	3.4	3.9	3.79	3.2	3.63	3.73
11	5.46	5.27	5.36	5.31	4.91	5.04	3.83	4.6	4.46	3.76	4.28	4.44
13	5.97	5.83	5.99	6.35	5.4	5.67	4.29	5.11	5.03	4.31	4.83	4.75
15	6.54	6.17	6.76	6.9	5.9	6.4	4.83	5.23	5.41	4.84	5.68	5.38
17	7.21	6.51	6.81	7.11	6.39	6.57	5.06	5.43	5.71	5.04	5.94	5.68
19	7.49	6.83	6.89	7.15	6.7	6.74	5.09	5.43	5.8	5.29	5.99	5.88

## Sheet: 2A
Figure 2A	WT							Tardbp-/-
L2	150	170	220	205	170	160	175	70	60	130	100	80	30	130
L10	220	240	380	260	430	250	380	90	80	40	60	190	90	200

## Sheet: 2B
Figure 2B
WT	101.954	105.4	111.57	120.35	98.95	103.33
Tardbp-/-	96.332	80.28	101.56	111.48	75.92	83.59

## Sheet: 2C
Figure 2C
WT	217.81	290.224	383.846	454.478	357.624
Tardbp-/-	395.074	475.407	575.279	396.305	598.413

## Sheet: 2D
Figure 2D
WT	178.311	209.214	149.027	196.813	218.026	177.858
Tardbp-/-	189.382	277.301	247.725	197.318	271.756	258.442

## Sheet: 3B
Figure 3B
L2		L10
WT	Tardbp-/-	WT	Tardbp-/-
2.1245	2.1245	4.17479	10.7212
2.5	2.1245	5.10348	4.19339
2.5	2.1245	6.06488	5.40423
2.52648	2.1245	3.91288	7.41228
2.52974	2.1245	4.33975	7.05116
2.73813	2.1245	4.05984	2
2.75669	2.1245	10.0685	10.0166
2.78772	2.1245	5.30718	4.26832
2.89816	2.1245	5.96061	15.0283
3	2.1245	8.45864	7.6716
3.12142	2.1245	6.07744	7.89353
3.15698	2.1245	10.3004	7.7693
3.32503	2.1245	13.9966	6.77727
3.34751	2.30248	5.99344	11.4494
3.38556	2.30248	5.63466	9.60421
3.38903	2.30248	9.55645	12.7498
3.47903	2.30248	11.4668	12.0433
3.47903	2.30248	12.207	7.92356
3.71095	2.37527	7.2111	11.9307
3.74316	2.37527	12.947	8.33229
3.75277	2.37527	8.80116	9.01817
3.76938	2.52648	5.40423	4.4929
3.82527	2.52648	7.56666	5.42791
3.90877	2.52974	10.5939	5.30995
3.94066	2.52974	5.86774	4.98816
4	2.52974	6.67564	5.63466
4.01672	2.52974	4.4929	6.99611
4.04007	2.52974	6.58231	5.17102
4.04007	2.52974	9.31727	5.7391
4.04007	2.73813	6.96134	14.3387
4.0494	2.73813	6.06488	5.7391
4.05984	2.73813	9.04992	4.90991
4.08674	2.73813	6.07117	4.92115
4.19339	2.73813	6.94699	11.4247
4.19339	2.73813	6.28077	7.41681
4.19339	2.73813	5.64939	6.07744
4.19339	2.73813	6.18253	5.95806
4.21593	2.73813	8.82688	18.3739
4.21593	2.73813	5.30688	5.5171
4.24264	2.73813	7.04245	5.26846
4.24264	2.75669	7.07218	6.06488
4.24904	2.75669	8.55486	15.3715
4.26832	2.75669	6.06488	5.63466
4.35149	2.75669	7.93625	4.35149
4.35149	2.75669	5.13012	7.15154
4.35149	2.81524	15.004	8.18242
4.35149	2.82469	4.78321	12.5955
4.45487	2.82469	5.26846	5.26846
4.46805	2.89816	7.52255	6.98564
4.4929	2.94935	5.40423	14.8584
4.4929	2.94935	9.13957	24.2519
4.4929	2.94935	5.99896	7.66694
4.4929	2.94935	4.49278	16.7771
4.50754	2.94935	5.63466	12.0836
4.51373	2.94935	5.76015	9.24454
4.51905	2.94935	5.16391	5.26846
4.53432	2.94935	7.43446	16.2117
4.54491	2.94935	5.30688	13.3924
4.56662	3.12142	5.13012	6.78403
4.6049	3.15698	5.26846	8.30551
4.64239	3.15698	5.7391	6.71924
4.6428	3.15698	5.76015	14.6205
4.64464	3.15698	5.26846	12.7698
4.64956	3.17696	8.97214	6.47081
4.64956	3.17696	7.31793	4.90991
4.64956	3.17696	7.34199	20.0648
4.64983	3.2442	5.63466	4.04007
4.64983	3.29281	12.0688	7.36261
4.64983	3.32503	5.7391	4.04007
4.65553	3.32503	5.75912	7.1252
4.69038	3.32503	6.06488	6.35375
4.72236	3.32503	6.8616	5.37639
4.76736	3.32503	7.47801	15.148
4.78114	3.38556	10.0181	5.07462
4.78114	3.38556	6.48049	6.89208
4.78321	3.38556	6.64222	6.39401
4.78321	3.38556	5.85918	9.05178
4.78321	3.47903	5.7391	13.5653
4.78849	3.5506	13.5214	6.88964
4.79757	3.5506	5.13012	8.24264
4.79757	3.5506	5.95806	4.4929
4.79863	3.5506	9.69927	12.7074
4.86265	3.5506	5.63466	17.1534
4.86955	3.57907	5.75553	12.6535
4.90991	3.57907	5.97096	5.64939
4.90991	3.60057	4.10985	9.59367
4.90991	3.74314	5.63466	8.98142
4.91112	3.74316	5.5171	9.14636
4.91112	3.74316	12.988	3.5506
4.91214	3.75277	10.0154	4.19339
4.91214	3.75277	16.7566	5.95806
4.91214	3.75277	13.9383	5.95806
4.91214	3.75277	8.47652	14.8358
4.92115	3.93971	7.91029	10.5541
4.92115	3.94318	6.84878	12.123
4.92115	4.04007	13.5079	3.94042
4.92115	4.04007	6.35375	10.7155
4.93259	4.04007	6.2874	8.24264
4.97862	4.04007	6.21825	3.90877
5.016	4.04007	7.48655	4.19339
5.01938	4.04007	7.24561	4.19339
5.02142	4.04007	6.97932	6.06488
5.02196	4.04007	5.95806	5.26846
5.02784	4.04007	9.07307	21.1527
5.02784	4.05984	9.96288	5.40423
5.0281	4.06944	5.0281	4.49278
5.0281	4.06944	6.18284	5.18145
5.0281	4.06944	9.84507	4.78321
5.0281	4.10997	16.8995	15.1214
5.0281	4.10997	11.3939	5.63466
5.0281	4.19339	12.4892	3.86906
5.03834	4.19339	7.22597	5.40423
5.04044	4.19339	7.9241	5.26846
5.04305	4.22991	5.41687	9.42329
5.04305	4.23497	6.76582	5.86667
5.04305	4.32586	5.87603	7.34022
5.05689	4.35149	12.5194	22.0834
5.0634	4.35149	5.85543	11.2236
5.06772	4.3597	10.113	16.7434
5.08345	4.3597	12.2707	15.3251
5.1102	4.3597	5.17102	13.9629
5.13012	4.38414	5.75606	13.8462
5.13012	4.39619	6.64256	8.80652
5.13012	4.4041	5.40423	17.8853
5.13012	4.49278	5.26846	4.4929
5.13012	4.4929	12.1874	16.0689
5.13012	4.4929	8.65685	8.53113
5.13012	4.4929	5.0281	11.7629
5.13012	4.4929	4.64983	14.1493
5.13012	4.4929	4.19339	8.91227
5.13012	4.4929	8.60729	4.78321
5.15842	4.51373	8.88674	16.3196
5.16391	4.51905	16.5013	6.62998
5.16391	4.64956	11.5768	7.06554
5.17102	4.64956	7.49903	5.75553
5.17297	4.64956	5.53283	6.58231
5.17394	4.64983	5.85543	18.9404
5.17757	4.65206	5.7391	7.44066
5.18145	4.65551	9.60036	9.77646
5.18145	4.76779	6.18315	4.78849
5.18145	4.78321	5.53236	6.28805
5.18145	4.78321	8.51585	5.053
5.18215	4.78321	14.9396	4.91214
5.18494	4.78321	3.5506	5.04305
5.19016	4.78321	5.76117	5.85543
5.2313	4.78321	5.75296	6.08369
5.26816	4.78321	5.85918	14.5632
5.26816	4.78321	15.1964	4.78849
5.26846	4.78321	4.19339	6.49235
5.26846	4.78321	7.63552	5.33535
5.26846	4.78849	8.88493	5.42929
5.26846	4.78849	7.03684	6.8988
5.26846	4.78849	13.804	11.4392
5.26846	4.78849	6.58231	7.33012
5.26846	4.90991	5.53236	4.51905
5.26846	4.92115	5.85918	4.78849
5.26846	4.92115	5.4154	4.10997
5.26846	4.92115	7.22101	7.0748
5.26846	4.92115	12.1033	9.81148
5.26846	4.92115	5.5171	8.24335
5.26846	4.93236	5.5171	4.3597
5.26846	4.93236	6.95639	4.64983
5.26956	5.0281	9.41055	8.79753
5.27642	5.0281	6.57575	5.39718
5.28501	5.0281	4.04007	5.30688
5.28794	5.0281	5.7391	11.2579
5.29289	5.0281	5.5171	5.40423
5.2975	5.0281	11.3242	12.3207
5.2975	5.04305	14.9202	6.67545
5.29827	5.04305	5.63466	5.53157
5.30688	5.04305	5.26846	18.7038
5.30688	5.04305	13.9826	3.75277
5.30688	5.053	16.9416	13.064
5.30995	5.05689	5.16391	16.1262
5.30995	5.07281	5.76782	5.7391
5.31993	5.13012	7.37814	8.72077
5.33774	5.13012	11.3628	26.8325
5.37965	5.13012	5.13012	10.0706
5.39667	5.13012	6.67662	11.1219
5.39718	5.13012	5.40423	9.61119
5.39718	5.13012	11.263	7.00448
5.39718	5.13012	6.76582	11.6499
5.39718	5.16391	4.78849	12.218
5.39718	5.17102	4.38414	21.5667
5.40331	5.18492	9.91468	8.03113
5.40331	5.26846	4.65553	5.54469
5.40423	5.26846	5.40423	5.53236
5.40423	5.26846	8.57841	8.60233
5.40423	5.26846	6.86288	9.45618
5.40423	5.26846	6.38669	14.3849
5.40423	5.26846	3.74314	6.54138
5.40699	5.26846	7.2111	5.42791
5.40853	5.26846	7.50862	4.90991
5.4154	5.28501	5.63466	4.4929
5.41707	5.30061	5.53236	6.08914
5.42378	5.30453	9.10638	10.4117
5.42664	5.30688	6.54852	5.30995
5.42791	5.30688	3.57907	4.0982
5.43168	5.30688	6.77426	7.38837
5.44772	5.39718	10.6773	5.26846
5.50043	5.39718	7.08102	23.7955
5.50914	5.39718	12.0201	5.7724
5.5171	5.39718	5.65163	14.3654
5.5171	5.40423	10.9725	5.0281
5.5171	5.40423	5.5171	5.95806
5.5171	5.40423	12.3704	4.19339
5.5171	5.40423	5.7391	14.7782
5.5171	5.40423	5.53236	5.40423
5.5186	5.40853	6.58624	15.7881
5.52496	5.4154	6.15003	5.13012
5.52496	5.4154	7.04245	6.16627
5.52781	5.41687	5.75296	15.5208
5.53221	5.41687	6.51189	4.90991
5.53221	5.42378	4.19339	5.5171
5.53236	5.43087	7.46554	16.3015
5.53236	5.44998	7.34319	6.38057
5.53286	5.45147	4.19339	5.85918
5.54657	5.5171	7.26956	5.26846
5.62929	5.5171	8.38297	13.4026
5.62998	5.5171	5.30995	5.65163
5.63226	5.52781	6.06488	7.22002
5.63466	5.53221	7.30202	18.4141
5.63466	5.53236	13.9388	5.85918
5.63466	5.53236	5.13012	20.2757
5.63758	5.53283	5.53032	3.5506
5.64357	5.53744	7.41344	3.5506
5.64485	5.54716	5.40423	16.5954
5.64485	5.61881	6.06488	5.26846
5.64703	5.63466	5.98329	5.13012
5.64713	5.63466	14.5484	3.90877
5.65163	5.64956	5.55033	6.26479
5.65396	5.64956	5.39718	8.94899
5.65734	5.65163	4.78321	5.40423
5.66761	5.65276	7.39021	5.39718
5.66963	5.65396	6.39066	10.006
5.68019	5.66741	9.24585	6.76993
5.71767	5.72556	10.2998	12.706
5.73559	5.7391	4.78321	14.5062
5.73559	5.7391	5.7391	9.80326
5.73559	5.74129	10.0287	5.40423
5.73559	5.75296	8.29256	6.08525
5.7391	5.75606	5.04305	9.91706
5.7391	5.75912	5.26846	5.05689
5.7391	5.85543	4.90991	8.91452
5.7391	5.85543	6.48559	6.8304
5.7391	5.85918	5.30297	3.58427
5.7391	5.85918	3.5506	6.35375
5.73941	5.86667	12.5506	10.5165
5.74294	5.86774	9.48523	6.38547
5.75378	5.86774	5.53236	11.9623
5.75963	5.86774	12.1717	9.20328
5.7659	5.86774	6.35375	4.78321
5.76782	5.86774	3.90877	6.39043
5.79786	5.88899	14.0768	5.06377
5.84732	5.90921	4.35149	13.7513
5.84892	5.91241	3.86906	5.76782
5.84976	5.93649	5.2975	4.04007
5.85543	5.95007	12.3309	5.39718
5.85543	5.95806	9.5015	4.78321
5.85543	5.95806	4.64983	7.42558
5.85611	5.95806	10.3534	5.0281
5.85918	5.96407	4.91214	14.1201
5.85918	5.97178	4.4929	36.2853
5.85918	5.9782	15.4454	12.7518
5.86667	5.9782	18.6987	20.8061
5.86667	5.99756	6.06488	10.2424
5.87878	6.0015	8.07538	6.88964
5.92033	6.0053	3.5506	5.05689
5.95436	6.01577	6.06488	5.41687
5.95436	6.01697	6.28343	16.6609
5.95806	6.06488	5.95806	3.86906
5.95806	6.06488	22.2572	5.30992
5.95806	6.08369	8.77563	6.47081
5.95806	6.08603	13.7431	5.04305
5.95806	6.09226	10.9381	10.0777
5.95806	6.10024	5.5171	13.5078
5.95806	6.13179	10.7088	5.18145
5.96864	6.13179	6.35375	4.90991
5.97096	6.13771	6.76993	8.14478
5.97305	6.16627	7.44788	8.28382
5.97478	6.16627	6.67955	9.83263
5.98628	6.16627	7.71689	5.5467
5.98797	6.16627	6.06488	4.51373
5.99059	6.16878	10.3873	22.755
5.99344	6.18315	10.0116	14.7673
6.05664	6.18356	11.3649	5.5171
6.05991	6.19038	5.76172	10.3198
6.06196	6.19184	6.35375	15.2285
6.06488	6.26217	5.28501	5.13012
6.06488	6.26479	5.39718	5.80179
6.06488	6.26479	9.04998	4.64983
6.06488	6.26479	6.16627	9.41348
6.06488	6.28814	5.63466	9.77745
6.06488	6.30713	7.33506	14.9363
6.06488	6.30981	6.67371	4.93236
6.06488	6.33704	5.63466	10.8302
6.07328	6.33731	11.2056	6.47081
6.07744	6.35315	12.1525	7.3292
6.07744	6.36334	6.55473	14.2135
6.08276	6.3818	5.39718	6.26479
6.08276	6.38518	7.87207	6.06488
6.13157	6.38822	5.91951	7.8735
6.13304	6.39043	5.53283	5.5171
6.16024	6.39043	12.9965	4.92115
6.16627	6.41219	8.72871	5.26846
6.16627	6.42123	5.13012	5.26846
6.16627	6.42394	5.04305	4.19339
6.16627	6.42515	5.18145	5.63466
6.16627	6.43029	15.5438	5.75963
6.16627	6.44608	6.06488	5.30688
6.16627	6.44846	4.35149	11.0432
6.18115	6.48559	5.64485	12.5255
6.18176	6.4946	10.2075	14.3321
6.18321	6.49799	10.8092	4.51373
6.18321	6.49976	5.42791	5.65396
6.18356	6.50921	11.1509	4.35149
6.18356	6.51189	8.6846	8.97627
6.20001	6.52275	13.3942	13.6267
6.20324	6.52732	5.63466	6.65139
6.20641	6.53758	5.5171	13.9688
6.2557	6.54289	6.86416	4.51373
6.25969	6.55334	11.263	4.17479
6.25969	6.57575	6.26479	11.4666
6.26479	6.57806	5.63466	6.72405
6.26479	6.58231	5.13012	4.64983
6.26479	6.58231	6.30189	6.98663
6.26479	6.58656	6.35375	9.29414
6.26479	6.59647	7.32537	7.1014
6.27316	6.60191	5.5171	10.8735
6.27897	6.62577	8.24264	20.3212
6.28343	6.63821	11.1682	5.26846
6.28343	6.64245	5.26846	5.40423
6.28378	6.64702	7.31841	4.3597
6.28685	6.67371	7.86525	15.6399
6.28805	6.67855	8.41953	6.16878
6.28805	6.67943	5.96407	17.3366
6.28805	6.67955	4.24264	6.61619
6.29734	6.68979	5.26846	14.0045
6.29793	6.69152	11.0899	6.57732
6.29799	6.69156	4.65553	11.1264
6.31385	6.69683	12.6223	11.3939
6.34862	6.69903	14.356	5.0281
6.34862	6.69969	5.97096	5.76015
6.34862	6.70473	6.39043	5.18145
6.34862	6.7082	5.40423	15.6128
6.35375	6.71299	6.58231	5.85543
6.35375	6.71333	12.4445	5.13012
6.35375	6.72561	9.32456	5.26846
6.35375	6.72835	15.5352	7.02748
6.35375	6.73779	6.35375	5.95806
6.35375	6.74031	5.16391	4.23497
6.35375	6.7432	7.51068	11.0288
6.35375	6.76581	8.24264	6.17167
6.35375	6.76751	7.04474	16.0642
6.35375	6.78153	13.9043	4.90991
6.35375	6.78912	5.04305	6.78357
6.35375	6.79452	5.76172	11.2401
6.35375	6.80108	5.40423	4.90991
6.38547	6.80147	11.7047	7.62017
6.38547	6.80711	4.49278	16.2772
6.38547	6.80872	5.53157	11.6251
6.38669	6.80925	13.1012	4.19339
6.38669	6.81105	9.05539	5.26846
6.38669	6.81403	10.8531	15.0303
6.39043	6.81849	5.26846	3.57907
6.39043	6.8211	7.23286	5.04305
6.39043	6.85949	7.26397	9.05953
6.39548	6.8616	5.30061	5.99344
6.40221	6.86374	6.76582	7.39617
6.46703	6.86504	5.5171	11.7811
6.47081	6.8663	10.062	5.6352
6.47081	6.88544	18.0929	6.97165
6.47081	6.89191	6.64006	7.20724
6.47081	6.8951	5.54233	16.6736
6.48373	6.8959	7.20724	6.18176
6.48403	6.90188	8.80116	4.78849
6.48559	6.9135	5.42378	5.07954
6.48559	6.93414	14.5215	9.03094
6.48896	6.94178	5.53283	3.90877
6.49123	6.94699	5.85543	5.16391
6.49574	6.95418	9.97338	6.38272
6.51189	6.96056	6.30854	6.34027
6.54103	6.96433	5.39718	13.8735
6.54852	6.99224	5.39718	4.19339
6.55945	7	5.96407	8.58546
6.56026	7.00014	6.06488	19.2284
6.57502	7.00642	7.33351	5.64713
6.57575	7.03684	5.26846	16.7194
6.57575	7.04132	6.35375	14.3762
6.57575	7.04132	3.90877	18.9729
6.57575	7.04171	6.86419	4.80374
6.57587	7.0514	5.5171	6.00995
6.57587	7.05334	9.19074	16.8177
6.57587	7.07107	7.43421	3.5506
6.57587	7.08248	8.30896	8.68094
6.57587	7.08806	7.245	14.9403
6.57587	7.11028	7.63984	6.76582
6.57587	7.12337	16.2685	17.8719
6.57679	7.12616	6.82712	5.0281
6.57679	7.12967	6.88964	11.7524
6.57835	7.13459	5.04305	9.98346
6.58184	7.1465	8.03633	6.68694
6.58231	7.15086	5.43087	10.7183
6.58231	7.15928	5.26846	3.6009
6.58231	7.1807	4.3597	6.35375
6.58231	7.18674	7.08106	14.107
6.58231	7.19283	5.41687	8.60233
6.58231	7.19651	10.3177	4.19339
6.58414	7.2111	17.0814	9.15202
6.58524	7.22058	11.2482	8.30116
6.58627	7.2418	14.6882	5.63466
6.59699	7.24531	8.43125	8.38297
6.60693	7.24958	5.75606	4.51373
6.61426	7.24988	12.1804	6.35375
6.61426	7.2727	5.39718	8.33229
6.61426	7.28654	7.82155	6.42067
6.67371	7.29553	5.63466	5.53157
6.67371	7.31325	7.7184	9.66398
6.67371	7.31631	11.8508	12.0589
6.67371	7.32117	12.196	10.155
6.67564	7.34262	13.8644	5.13012
6.67564	7.34342	6.12079	5.13012
6.67662	7.34342	6.98803	3.90877
6.67955	7.37927	5.30688	6.5171
6.67955	7.38714	5.5171	12.0933
6.69781	7.40104	9.90648	6.59148
6.70394	7.40104	6.38513	4.04007
6.705	7.41793	3.5506	21.9346
6.70676	7.42289	6.1444	21.2927
6.7116	7.47343	16.7208	7.75789
6.7371	7.4796	5.42791	6.06488
6.74163	7.50255	5.05689	5.95806
6.76582	7.51068	12.6792	5.95806
6.76582	7.5165	7.19651	4.78321
6.76811	7.51919	5.26846	8.47771
6.76811	7.53815	5.39718	14.45
6.76811	7.54017	9.71887	6.48559
6.76811	7.54571	6.5521	10.2532
6.76811	7.56666	4.35149	7.72783
6.76858	7.56666	7.64006	9.31284
6.76993	7.57033	7.16324	10.2252
6.76993	7.58303	13.9657	11.3562
6.76993	7.58485	10.2132	5.96421
6.76993	7.58514	5.85543	15.0532
6.76993	7.5967	8.95182	14.0326
6.76993	7.61379	5.30688	5.09827
6.76993	7.62971	15.06	15.3824
6.76993	7.6557	5.13012	5.39718
6.77334	7.65754	3.75277	12.1204
6.77335	7.66864	12.9001	21.4744
6.77426	7.67879	6.58231	6.07117
6.77526	7.69735	4.49278	4.19339
6.80798	7.70716	6.29135	5.26846
6.81169	7.71301	7.43421	5.0281
6.81169	7.71301	4.92115	7.41768
6.82916	7.73625	9.42379	7.24987
6.82916	7.7545	10.6322	5.26846
6.82916	7.79257	5.5171	5.64713
6.82916	7.79315	5.13012	5.63466
6.82916	7.79315	7.04918	11.0291
6.82916	7.81025	3.5506	16.0475
6.83551	7.81967	4.19339	8.693
6.84522	7.81983	5.26846	16.0416
6.84878	7.83901	5.13012	4.19339
6.84878	7.85651	5.39718	14.4791
6.84878	7.87207	6.79157	4.78321
6.84878	7.8735	7.86525	7.5672
6.84878	7.8815	7.07558	5.16391
6.84878	7.88764	6.58627	4.78849
6.85497	7.91029	9.17563	5.75606
6.8616	7.91029	15.1746	14.5715
6.8616	7.9241	4.04007	5.7391
6.86288	7.9241	5.5171	5.5171
6.86416	7.93496	5.97821	7.13168
6.86416	7.97403	5.53236	9.1992
6.86416	7.99264	11.483	5.85543
6.86416	7.99285	5.7391	4.78849
6.86459	8.01891	7.16939	14.5194
6.86504	8.02265	4.35149	9.25284
6.86504	8.02828	3.5506	9.09584
6.86543	8.02968	6.96274	12.7492
6.87329	8.03113	7.48846	5.53221
6.87679	8.03113	5.98709	4.23497
6.88028	8.03633	6.88964	5.34312
6.88854	8.06212	6.86842	6.16878
6.88964	8.06267	6.79081	6.07744
6.88964	8.0724	10.9807	5.19016
6.88964	8.08803	6.79712	14.8361
6.88964	8.14832	5.63466	3.57907
6.89188	8.16176	5.04305	9.85837
6.93669	8.18251	17.1749	6.58231
6.94178	8.18251	9.90096	3.66745
6.94283	8.18766	5.85543	17.2004
6.94699	8.24228	10.6738	5.53283
6.94699	8.24264	5.5171	11.2645
6.94699	8.24264	5.7391	5.39718
6.95238	8.24264	14.895	9.38794
6.95238	8.33229	4.3597	4.5414
6.95238	8.35739	5.88713	5.75606
6.95238	8.37295	6.87233	6.80711
6.95343	8.38297	11.5578	14.2528
6.95343	8.43676	5.13012	8.5932
6.95343	8.47476	8.20207	8.24264
6.95418	8.47652	5.96407	6.32863
6.95418	8.47771	4.04007	6.28805
6.95418	8.5	6.37629	9.2595
6.95639	8.54334	5.0281	14.8132
6.95656	8.59346	6.06488	5.04305
6.95656	8.62534	5.13012	7.87384
6.96074	8.68809	10.711	5.63466
6.96134	8.70645	5.95806	9.21978
6.96134	8.72795	14.4769	4.90991
6.96134	8.74966	5.13012	3.86906
6.96611	8.75177	6.77789	11.1052
6.96788	8.79341	6.46505	12.2778
6.97165	8.80375	6.76747	6.67371
6.99084	8.80985	5.66633	8.47771
7.02306	8.87534	6.16878	7.61503
7.02537	8.98109	4.04007	10.7022
7.03684	9.02075	15.69	5.13012
7.03684	9.0354	5.53157	4.10997
7.03684	9.03608	6.06488	4.35149
7.03684	9.03692	5.75963	22.7261
7.03684	9.0394	5.13012	12.352
7.03945	9.04881	3.90877	3.5506
7.03966	9.05178	4.3597	5.85918
7.04208	9.0623	5.85918	20.5442
7.04245	9.11394	7.10555	11.3972
7.04469	9.11958	12.0207	10.3074
7.04618	9.13888	6.35375	7.02414
7.04918	9.14636	6.08837	10.5654
7.04954	9.14789	6.67564	12.1132
7.04954	9.16266	5.7391	11.2548
7.04954	9.19973	7.30251	6.38547
7.04954	9.24451	8.72028	9.6044
7.05029	9.30247	6.18321	11.4955
7.05029	9.30427	12.7751	3.74314
7.05252	9.33893	7.29985	18.6779
7.05476	9.3675	7.9241	5.26846
7.0555	9.38596	7.59257	15.0681
7.06711	9.38946	5.99217	14.2451
7.07107	9.391	7.13721	7.45289
7.07107	9.56233	5.85918	5.26846
7.07107	9.60861	6.7371	3.74314
7.07107	9.60968	7.91343	5.16391
7.07107	9.635	6.35375	6.05188
7.07107	9.72291	4.19339	5.07267
7.07107	9.75726	5.64939	4.19339
7.07107	9.76853	5.26846	13.95
7.07107	9.82849	7.07107	5.53283
7.07107	9.83258	8	8.60181
7.07107	9.85227	6.18648	11.4705
7.07316	9.86411	5.39718	19.8169
7.08796	9.89949	7.07378	6.2874
7.12337	9.92206	8.97373	15.5116
7.12616	9.93095	3.5506	5.59779
7.12616	9.96531	4.3597	4.19339
7.12616	9.9817	15.4874	4.91214
7.12616	10.0125	3.57907	8.53542
7.12616	10.1024	12.7323	11.3767
7.12616	10.1106	10.4666	14.2034
7.12616	10.1216	15.5503	24.8041
7.12616	10.1284	6.24482	4.3925
7.12616	10.1348	8.30313	10.7481
7.12666	10.1761	4.23497	5.63466
7.12967	10.1764	5.53236	7.03684
7.1302	10.2097	5.95806	13.9739
7.1302	10.2257	11.2107	6.58204
7.1302	10.2524	13.3889	5.85918
7.1302	10.29	4.90991	21.1671
7.1302	10.308	7.04245	8.28747
7.1302	10.3369	7.87075	16.2396
7.1302	10.3392	11.9145	11.4618
7.1302	10.3413	4.64956	8.67542
7.1302	10.3432	10.2862	5.64485
7.13168	10.3499	9.80486	6.58794
7.13168	10.3631	5.13012	6.16627
7.13195	10.3834	5.65163	5.8797
7.13879	10.3878	5.54469	10.645
7.14074	10.3944	4.78321	10.5066
7.14074	10.4248	5.85918	5.13012
7.14109	10.4253	12.4191	19.0074
7.14109	10.4287	3.86906	4.19339
7.15014	10.4382	4.08674	6.10696
7.15953	10.4838	6.39043	7.92317
7.16374	10.4917	8.73022	5.13012
7.16374	10.492	9.05539	4.78321
7.17558	10.4937	7.93625	5.98709
7.17558	10.5291	5.63466	12.2681
7.18674	10.5387	12.5732	3.5506
7.18674	10.5727	10.4219	13.5523
7.18742	10.5807	9.2565	8.47652
7.19283	10.5881	5.76015	6.18356
7.19649	10.5899	7.17577	6.06488
7.20724	10.6006	6.06488	4.3597
7.20724	10.6059	6.34645	7.30811
7.2111	10.6066	7.3212	4.4929
7.2111	10.6075	9.98014	8.46801
7.2111	10.6418	11.3965	7.04208
7.21176	10.6708	5.26846	9.12274
7.21176	10.6733	8.72034	5.85543
7.21176	10.6953	6.04526	14.977
7.21176	10.7156	5.87798	6.19505
7.21176	10.7287	8.47214	7.66787
7.21176	10.7537	5.5171	22.4895
7.21176	10.7537	10.1631	11.443
7.21176	10.79	11.042	5.4154
7.21176	10.8025	5.53032	9.26623
7.21176	10.8226	5.30995	12.1088
7.21346	10.8357	5.16391	5.30061
7.21639	10.8482	6.35375	11.1665
7.22597	10.9326	5.53236	4.34966
7.23024	10.939	7.19173	5.20776
7.23778	10.9455	5.63466	11.4965
7.24628	10.954	8.82886	5.6505
7.24695	10.968	4.19339	5.18144
7.25193	10.9801	4.78849	7.22793
7.25264	10.9976	7.749	10.2849
7.25264	11.0039	5.5171	18.7825
7.25717	11.0302	7.90616	7.00263
7.26979	11.0486	5.55959	11.9965
7.28011	11.0641	3.75277	6.06488
7.30303	11.0836	6.16627	6.67371
7.30303	11.1059	5.76117	4.04007
7.30303	11.1092	11.6453	5.04305
7.30349	11.1119	5.04305	5.63466
7.30349	11.1204	7.03684	5.5171
7.30349	11.1219	6.16627	14.5139
7.30349	11.1297	7.39402	4.35149
7.30349	11.1537	5.0281	14.1636
7.30349	11.1742	5.53236	6.38547
7.30349	11.1802	11.0454	15.0858
7.30349	11.1872	8.60233	8.79719
7.30614	11.2177	7.81784	18.1592
7.30614	11.2394	5.26846	6.93147
7.31049	11.2592	7.29931	11.8682
7.31049	11.2822	6.87329	6.2874
7.31282	11.3118	6.82648	5.13012
7.31325	11.3154	7.31703	9.16466
7.31607	11.3445	10.708	5.67977
7.31964	11.3458	5.95806	13.4292
7.32148	11.395	11.323	15.4732
7.32473	11.3972	6.90758	14.6275
7.32705	11.4247	4.91214	16.4641
7.34092	11.4877	3.5506	9.49856
7.34342	11.5336	9.38801	5.26846
7.34342	11.5349	6.11159	14.1737
7.34342	11.5396	6.76811	10.9933
7.34342	11.5398	6.4867	3.94066
7.34342	11.5609	8.47771	6.58231
7.38714	11.5854	6.68444	5.13012
7.39021	11.6734	6.18321	4.92115
7.39021	11.6741	5.13012	9.54298
7.39021	11.7098	4.0982	5.65163
7.39021	11.7186	5.97096	7.44066
7.39021	11.7439	6.58231	14.1279
7.39021	11.755	6.68694	11.8646
7.39021	11.7712	6.8694	4.78321
7.39402	11.7914	7.08736	5.56159
7.39402	11.7951	6.20179	3.94042
7.39402	11.7985	6.2874	7.13168
7.39402	11.8624	11.3733	9.18158
7.39402	11.9089	5.52781	6.19727
7.39402	11.9667	14.9308	4.38414
7.39402	11.9838	6.55805	6.56063
7.39403	11.9888	5.63466	3.75277
7.39403	12.0073	5.95806	15.8047
7.39403	12.0297	5.63466	4.51905
7.39403	12.1193	5.68019	5.0281
7.39403	12.1282	10.6133	6.2874
7.39789	12.1457	5.2975	13.0743
7.39789	12.1504	11.1298	12.0436
7.39789	12.1522	8.90161	6.57575
7.39789	12.1875	7.985	11.716
7.39789	12.196	7.28167	5.43916
7.39789	12.2344	6.7788	9.93815
7.40396	12.2357	5.4154	16.8238
7.40396	12.2579	5.83229	5.77241
7.41129	12.275	6.20641	5.26846
7.41344	12.3627	12.9393	17.4882
7.41764	12.3693	5.85543	10.598
7.42594	12.4639	5.5171	7.41445
7.43421	12.4844	5.95806	5.96407
7.43421	12.5183	5.5171	6.11931
7.44066	12.6396	5.26846	19.2527
7.44283	12.6542	6.28077	5.19016
7.47515	12.6965	9.0548	10.1723
7.47801	12.6987	13.9797	7.35276
7.47801	12.7059	6.29598	9.7834
7.47801	12.7352	9	7.23213
7.47801	12.833	9.49004	14.373
7.48159	12.8369	5.76015	7.20193
7.48159	12.9268	4.49889	20.8765
7.48159	12.929	5.26846	8.15767
7.48159	12.9354	5.63466	12.4653
7.48159	12.9388	6.23988	11.8202
7.48297	12.9403	8.18766	14.6092
7.48297	12.9962	15.2932	7.167
7.48297	13.0427	5.13012	8.66894
7.48297	13.0501	6.54481	10.6187
7.48297	13.0689	9.09584	38.0117
7.48297	13.0751	4.19339	20.6934
7.48463	13.0995	8.59329	21.4603
7.48463	13.1272	5.13012	4.41624
7.4878	13.1692	11.1959	14.4255
7.48822	13.1742	7.44066	9.28103
7.49707	13.1873	10.2141	5.39718
7.51068	13.2007	11.2817	14.637
7.51104	13.2379	10.939	16.8922
7.52608	13.2509	5.7391	8.14291
7.52822	13.2857	6.73887	6.48559
7.5672	13.3303	7.31325	4.90991
7.5672	13.341	12.7887	7.94555
7.5672	13.3974	8.83408	7.17029
7.57006	13.4057	7.52393	4.52576
7.57033	13.4163	7.21194	4.19339
7.57292	13.4535	12.4518	5.39718
7.57297	13.4627	7.88764	6.77526
7.57683	13.4729	8.60332	5.64485
7.57826	13.4794	8.77624	5.63466
7.57839	13.4809	7.36916	9.8251
7.5958	13.4979	6.76582	9.05138
7.62843	13.5041	6.57691	4.0982
7.6552	13.5231	9.94442	8.99562
7.65538	13.5234	12.3451	11.1858
7.65538	13.5638	5.16391	4.35149
7.65538	13.5698	7.96263	15.0916
7.6557	13.5719	5.53236	5.4233
7.6557	13.5869	8.74264	16.2644
7.65966	13.6057	11.0454	5.40423
7.7138	13.6065	6.16627	12.6867
7.73836	13.621	6.09614	10.2596
7.73994	13.6238	6.6815	14.1025
7.7442	13.6692	6.49173	14.0894
7.74843	13.7219	3.5506	6.67662
7.749	13.7374	6.40375	14.8628
7.75789	13.7395	14.05	4.94348
7.7709	13.748	5.13012	4.19339
7.78079	13.7694	6.36162	5.16391
7.78079	13.7703	11.4684	4.39619
7.80754	13.7748	4.4929	4.06944
7.82538	13.7806	6.30582	7.9241
7.84298	13.8277	10.8021	6.18321
7.85384	13.8606	11.9281	4.65553
7.86525	13.8676	10.8635	12.5957
7.87456	13.925	7.07107	13.4326
7.92407	13.9277	8.36253	7.84555
7.96553	13.9342	6.59699	4.64956
7.97688	13.9371	8.32352	5.30688
7.98369	13.9802	9.58022	14.3066
7.98679	14.0322	6.94699	3.57907
7.99339	14.1292	12.5123	5.76117
8	14.1305	11.3696	5.66403
8	14.1455	6.73842	3.75277
8.00945	14.1566	9.89886	7.51117
8.05571	14.1789	6.22021	14.2731
8.06267	14.1831	5.98031	5.63466
8.09345	14.1869	14.8732	13.4751
8.1081	14.1949	8.53113	7.43614
8.13119	14.2213	8.24228	9.64796
8.14531	14.2474	5.63466	12.4376
8.15828	14.2531	6.78878	4.04007
8.17248	14.3002	6.2061	18.0014
8.23369	14.3108	7.74542	5.7391
8.24264	14.4008	6.09614	12.4175
8.27477	14.4373	4.04007	5.85543
8.35739	14.4576	4.19339	16.0773
8.35739	14.4616	5.75296	9.60413
8.35739	14.5236	6.99516	6.82631
8.38297	14.5862	22.5981	8.75334
8.38297	14.6426	4.64956	8.64262
8.41998	14.6607	5.88158	4.19339
8.42727	14.6709	7.16199	14.0733
8.45135	14.7681	7.41352	7.79997
8.47652	14.7796	12.8404	6.35375
8.48528	14.8374	8.30313	9.22763
8.4882	14.8393	14.9126	8.82153
8.49702	14.9331	8.87534	12.2471
8.53113	15.0061	8.86154	8.71222
8.54753	15.0171	8.18251	5.06769
8.55486	15.0285	6.84261	14.061
8.55652	15.0741	9.14545	6.38824
8.57624	15.0783	9.58095	4.92115
8.59346	15.1911	9.88519	13.3391
8.66541	15.2789	5.30453	5.7391
8.6846	15.3391	5.7391	6.12235
8.70588	15.455	7.16923	3.75277
8.75334	15.5867	11.1846	5.55154
8.76449	15.6609	10.6564	7.09129
8.77373	15.7303	8.63275	8.47086
8.84346	15.7806	11.4851	13.5559
8.84584	15.8166	7.50319	6.16627
8.85629	15.9428	5.85918	5.05689
8.90161	15.97	8.24264	6.16627
8.91306	15.977	8.00945	4.64983
8.92118	16.0077	9.00788	14.7179
8.94212	16.0376	10.5246	6.16878
8.94258	16.0803	4.19339	14.8386
8.97373	16.0974	6.08914	5.97178
8.97825	16.1338	7.12788	8.47652
8.98817	16.2899	5.87603	11.0031
8.99396	16.3626	6.77857	9.07781
9	16.4914	10.2479	4.04007
9.01115	16.5229	10.3736	7.84529
9.01853	16.6905	5.65163	4.4929
9.02308	16.715	5.04305	17.226
9.03608	17.2485	5.30297	5.95806
9.04269	17.2531	7.97529	13.6844
9.04319	17.3567	6.29137	7.24176
9.0548	17.9391	8.97214	5.63466
9.05539	18.159	7.35736	5.39718
9.10969	18.3472	9.35202	5.13012
9.12688	19.2981	5.90923	6.06488
9.13547	19.6153	5.18145	12.0113
9.1428	20.5293	5.5171	4.3597
9.14545	23.7145	5.71669	11.174
9.16281	2.1245	5.17839	6.5886
9.16325	2.1245	5.22662	15.2701
9.19107	2.1245	5.13688	6.60946
9.1992	2.1245	5.85989	6.98841
9.1992	2.1245	5.22662	13.0339
9.19923	2.1245	4.68343	4.19339
9.21402	2.5	8.59884	5.77547
9.21954	2.52648	10.0161	5.53286
9.24594	2.75669	5.5171	5.95806
9.24644	2.94935	6.32746	4.64983
9.27111	2.94935	4.17479	5.13012
9.2777	2.94935	9.32819	10.9657
9.29096	2.94935	3.88895	5.05689
9.30566	3	3.91288	6.79441
9.31256	3.15698	5.56213	3.5506
9.32377	3.15698	6.39078	10.8467
9.33108	3.15698	8.60233	12.027
9.33108	3.32503	4.17291	6.78973
9.3312	3.32503	8.74808	4.35149
9.34194	3.32503	4.4929	5.64485
9.3437	3.38556	5.5171	4.90991
9.37428	3.38556	5.22237	18.5942
9.38004	3.4383	4.79863	5.54719
9.38609	3.472	12.7819	8.54334
9.39655	3.5506	11.1419	3.74316
9.41466	3.5506	6.38547	6.18176
9.42397	3.74316	6.77046	13.9843
9.43906	3.75277	6.48784	8.88493
9.46608	3.75277	5.95806	11.1219
9.46757	3.86906	6.2874	5.53283
9.4723	3.86906	5.42516	6.78268
9.47253	3.94631	9.66553	3.75277
9.47342	4.04007	7.71301	8.75973
9.48877	4.04007	5.13012	7.60324
9.49099	4.19339	5.26846	4.3597
9.49141	4.19339	5.26846	4.4929
9.49141	4.19339	6.19896	5.7391
9.4962	4.19339	4.38414	9.44766
9.50396	4.22991	4.90991	17.9345
9.50396	4.23497	5.95806	5.65163
9.50396	4.23497	5.16391	12.0938
9.52071	4.27022	9.93135	8.60332
9.53992	4.35149	3.86906	12.4459
9.54659	4.35149	9.12338	10.3405
9.55435	4.3597	5.13012	9.30442
9.58511	4.4929	5.7391	5.16391
9.58511	4.4929	5.39718	5.16391
9.58511	4.4929	7.08327	22.3736
9.58804	4.5	8.55882	9.72528
9.60036	4.52576	5.7724	17.952
9.60421	4.52576	6.72126	6.30189
9.60421	4.64956	14.5109	14.7523
9.62863	4.64983	6.42574	5.85918
9.63363	4.64983	5.16391	16.2795
9.65202	4.65551	5.5171	16.0752
9.6536	4.65553	6.54453	9.66302
9.6972	4.65553	5.13012	5.65734
9.72035	4.65553	5.78685	15.2114
9.72035	4.78849	7.91334	6.2941
9.73908	4.78849	5.54657	7.07107
9.7505	4.79735	5.26846	4.3597
9.7625	4.90991	5.64485	15.3054
9.77547	4.91214	11.5757	7.07443
9.80523	4.91899	5.26846	5.76426
9.85329	4.92115	10.924	5.65396
9.86219	4.92115	5.13012	6.28343
9.8624	4.92955	5.78685	5.39718
9.86494	5.0281	5.5171	15.8098
9.95392	5.04305	5.30453	5.8732
9.97055	5.05689	5.85543	5.39718
9.97325	5.13012	7.21325	5.42791
9.97471	5.13012	9.67503	10.8374
9.9962	5.13012	4.78321	7.2111
10.0046	5.13012	5.13012	6.18321
10.0085	5.13012	6.28343	6.65889
10.0089	5.13012	4.04007	4.68492
10.0289	5.13012	9.39749	17.767
10.0433	5.16054	5.40423	12.3479
10.049	5.17102	5.053	12.23
10.0839	5.18492	5.54159	6.44935
10.089	5.18494	4.04007	5.95806
10.0916	5.19016	4.64983	8.16274
10.0916	5.26846	6.50248	10.8144
10.1099	5.26846	5.5171	6.86288
10.1247	5.26846	6.89377	24.8715
10.1257	5.26846	5.26846	5.31993
10.1277	5.26846	12.7355	6.94699
10.1348	5.26846	5.95806	8.6846
10.1472	5.26846	5.26846	14.3024
10.1483	5.26846	4.90991	18.7761
10.1557	5.28496	5.63466	6.04567
10.1568	5.2975	6.10158	10.0364
10.1568	5.32613	7.50554	10.6694
10.1693	5.39718	5.75553	5.16391
10.1778	5.39718	5.53726	13.3801
10.1966	5.39718	5.18494	6.67955
10.2424	5.40423	12.4846	5.7391
10.2461	5.40423	6.06488	5.26846
10.2561	5.40853	5.76782	8.94743
10.2786	5.4154	4.64983	6.76993
10.2974	5.4154	5.26846	7.4579
10.3079	5.4154	5.40423	16.6564
10.3103	5.42378	7.77212	9.33896
10.3873	5.43087	6.01028	10.8329
10.3873	5.47885	4.78849	9.14444
10.3984	5.5171	4.92115	4.3597
10.4065	5.5171	7.03916	8.94418
10.4417	5.5171	5.79771	8.7733
10.4465	5.52781	6.80711	7.08884
10.5191	5.53032	15.0246	4.17479
10.5381	5.53032	4.51373	5.42378
10.5691	5.53236	5.098	4.79757
10.6153	5.53236	5.26846	5.95806
10.6991	5.53236	7.01573	4.3597
10.8194	5.53236	7.97403	5.42791
10.9418	5.61168	6.34433	13.0623
10.9557	5.63466	6.28805	8.46761
11.0088	5.63466	5.31151	5.0739
11.0101	5.63466	5.0281	5.63466
11.0317	5.63466	5.6505	8.85446
11.1432	5.63466	8.24264	3.90877
11.4113	5.63466	5.39718	5.90485
11.5318	5.63466	5.85543	4.79757
11.5842	5.63466	3.5506	6.15406
11.7264	5.63466	6.75041	4.28765
11.8012	5.63466	6.58231	5.0405
11.8231	5.63466	4.90991	6.08151
12.1162	5.64713	5.16391	4.87948
12.1854	5.64956	6.66304	7.69914
12.2264	5.65163	6.94175	5.04793
12.2368	5.65163	8.96655	5.47982
12.2513	5.65396	6.79155	5.81219
12.4136	5.66064	7.82176	6.39881
12.4306	5.72804	4.91214	7.49046
12.456	5.7391	4.04007	7.25923
12.4843	5.7391	5.96407	7.1555
12.609	5.7391	7.17685	3.90152
12.7128	5.75296	4.52576	16.9433
12.7181	5.75606	5.39718	5.63723
12.7529	5.75606	4.4929	7.5672
12.7743	5.75606	11.4419	13.9607
12.9029	5.75606	5.7391	13.3486
13.0111	5.75912	7.22597	12.907
13.0681	5.76015	7.86525	4.93936
14.022	5.76172	11.9238	21.741
14.038	5.76172	5.72166	4.90991
15.2414	5.76373	6.47389	5.16391
18.1635	5.79232	7.62917	19.9156
2.1245	5.85543	10.3482	11.2769
2.1245	5.85918	7.08572	5.13012
2.1245	5.85918	10.5589	5.30061
2.1245	5.87013	5.26846	18.9395
2.1245	5.8704	17.5126	5.63466
2.1245	5.8704	6.65445	9.12688
2.1245	5.87787	4.35149	9.66071
2.5	5.89215	5.05127	25.8939
2.5	5.90324	8.38526	11.0731
2.5	5.93325	13.4547	5.13012
2.5	5.94121	9.17083	23.1159
2.52974	5.95806	7.03684	3.74314
2.52974	5.95806	10.5624	28.2549
2.52974	5.95806	5.55033	23.0502
2.52974	5.95806	6.06488	20.4688
2.52974	5.95806	6.78973	5.95192
2.52974	5.95806	11.2696	10.5172
2.52974	5.95806	15.0317	10.6357
2.73813	5.95806	4.06944	9.75373
2.73813	5.95806	5.28501	10.418
2.75669	5.95806	6.73689	10.1878
2.75669	5.96407	6.57883	3.57907
2.75669	5.97096	5.13012	17.6205
2.82469	5.97709	5.63466	15.0024
2.94935	5.99388	9.51481	9.72182
2.94935	6.01479	5.53286	4.19339
2.94935	6.02045	5.30688	5.0281
2.94935	6.04567	7.34342	9.54082
2.94935	6.06488	5.5171	22.5381
3.00839	6.07117	5.64713	4.04007
3.15698	6.07473	4.4929	14.073
3.15698	6.07665	10.7819	12.3991
3.17696	6.08056	5.0281	9.95131
3.17696	6.08218	5.05018	16.0303
3.17696	6.08369	5.52781	7.167
3.321	6.08525	7.16092	6.3042
3.32503	6.10085	10.3461	10.8167
3.32503	6.11696	5.43207	9.41893
3.32503	6.12078	6.27346	10.4495
3.38556	6.12807	7.25606	7.12337
3.44191	6.15437	4.80249	14.1107
3.47903	6.16064	4.65553	8.57761
3.47903	6.16627	5.19534	12.6516
3.5506	6.16627	5.5171	6.68395
3.66353	6.16627	6.18176	9.18755
3.74314	6.16878	5.30297	6.40986
3.74314	6.17709	12.4321	13.145
3.74314	6.18046	5.7391	4.64983
3.75277	6.18176	5.13012	7.1302
3.86906	6.18356	5.53221	5.13012
3.90877	6.18648	5.55652	8.84613
3.90877	6.19505	14.6254	7.2111
4.04007	6.19752	7.51976	9.61687
4.04007	6.20001	5.4154	9.24644
4.04007	6.20033	7.29503	4.35149
4.05984	6.2047	6.68979	6.81169
4.05984	6.21031	10.5273	10.98
4.06944	6.22028	11.6444	5.53236
4.19339	6.26479	4.90991	9.52066
4.19339	6.26479	6.1371	10.489
4.19339	6.26479	7.47801	3.90877
4.19339	6.27245	6.08361	4.99613
4.19339	6.28611	6.7431	28.762
4.22991	6.2874	6.52982	3.74316
4.26832	6.29797	15.7632	8.43661
4.30033	6.29797	11.7189	10.6915
4.33975	6.30056	7.9575	11.0829
4.35149	6.30384	4.19339	8.81713
4.35149	6.30706	9.59753	6.48559
4.35149	6.31634	4.67914	12.4745
4.3597	6.3457	4.64809	9.70532
4.3597	6.35375	4.19339	14.907
4.46805	6.35375	4.19339	15.9506
4.49278	6.36133	5.16391	10.1926
4.49278	6.37564	5.4154	14.256
4.51373	6.38547	5.16391	9.51268
4.51373	6.43846	5.43087	24.3033
4.64239	6.4407	5.7659	4.51953
4.64983	6.47081	6.16627	20.4591
4.64983	6.47557	6.16627	9.17563
4.65553	6.48559	15.2929	30.7336
4.65553	6.48628	6.48727	6.39043
4.68795	6.48897	6.91815	9.6342
4.78321	6.48897	5.5171	8.01001
4.78321	6.49686	9.91246	8.4223
4.78321	6.5027	4.35149	15.2359
4.78849	6.50585	5.30061	24.2224
4.78849	6.506	6.75304	14.6252
4.78849	6.52152	4.64983	14.9519
4.78849	6.55111	7.37111	6.67371
4.78849	6.55717	7.85506	7.72729
4.90991	6.55934	5.13012	7.48655
4.90991	6.56292	6.31898	12.3799
4.90991	6.57587	6.50816	3.74314
4.90991	6.57697	5.92177	18.4218
4.90991	6.58788	6.62452	6.07744
4.90991	6.59148	5.05689	12.2301
4.90991	6.60097	8.04588	10.2913
4.90991	6.60204	6.06488	23.6343
4.90991	6.60998	5.13012	3.60358
4.92115	6.61463	4.90991	7.78815
4.92115	6.62411	7.7	14.3968
4.92115	6.62653	5.40423	9.5004
4.92115	6.62805	3.74314	15.7432
4.93925	6.62998	6.05358	5.0281
4.94945	6.64003	6.57575	12.0954
5.0281	6.65337	4.06944	22.2386
5.04305	6.65438	5.55959	7.64786
5.04305	6.65718	7.93676	10.5359
5.04305	6.70093	5.5171	14.7713
5.04305	6.70603	7.1153	10.3302
5.04305	6.7082	7.23269	9.17209
5.04305	6.71426	12.3733	3.57907
5.04305	6.72307	5.26846	5.26846
5.053	6.72692	7.15472	9.70501
5.05689	6.72826	4.04007	11.9174
5.07462	6.73151	4.4929	9.48149
5.09902	6.73279	5.43227	7.18458
5.13012	6.74024	3.74314	12.6217
5.13012	6.76436	6.30385	23.7172
5.13012	6.76905	6.30192	12.7189
5.13012	6.77857	9.02051	19.9979
5.13012	6.77984	5.40423	4.04007
5.13012	6.78209	6.1731	3.90877
5.13012	6.78425	5.39718	4.75135
5.13012	6.78731	10.2139	8.44154
5.13012	6.7961	5.26846	8.77827
5.13012	6.79893	5.52781	8.73391
5.16391	6.8024	13.3546	19.3684
5.16391	6.80398	7.3715	8.39591
5.17102	6.80881	5.42378	16.464
5.17102	6.80942	6.52372	14.4052
5.18145	6.81094	5.13012	5.25455
5.18145	6.81468	6.48559	5.95806
5.18145	6.82404	3.90877	5.04305
5.18145	6.83604	5.13012	10.1093
5.26846	6.84131	5.97096	5.5171
5.26846	6.84513	5.66964	4.64956
5.26846	6.84522	5.26846	12.3603
5.26846	6.8616	5.05689	4.91214
5.26846	6.87266	4.4929	9.5999
5.26846	6.8735	4.49278	15.1
5.26846	6.87691	5.4328	9.65219
5.26846	6.88964	15.0544	21.1526
5.26846	6.88965	7.60555	9.05178
5.26846	6.92722	7.79257	14.4765
5.26846	6.92959	8.19401	7.96281
5.29827	6.93499	5.053	6.26479
5.29827	6.94699	9.0929	13.8982
5.29827	6.95238	5.55736	10.4296
5.30061	6.95394	5.75606	10.0615
5.30297	6.9663	10.589	5.13012
5.30688	6.96949	12.879	5.0281
5.30995	6.97358	6.20749	15.2248
5.31223	6.98898	12.7481	6.81169
5.37639	6.99141	5.64713	8.03633
5.39718	6.99679	11.2575	7.43421
5.39718	7.00493	4.78849	10.1477
5.39718	7.01091	5.86774	7.6806
5.39718	7.01852	6.09167	22.8554
5.39718	7.02109	6.7371	21.1186
5.39718	7.03076	14.2888	38.444
5.39718	7.03553	7.21639	18.8114
5.39718	7.03664	6.15583	10.3773
5.40423	7.04132	12.6135	20.6853
5.40423	7.04768	8.41713	6.48559
5.40423	7.06119	5.56143	5.16391
5.40423	7.06337	7.50267	6.81169
5.4154	7.07107	7.72515	14.9991
5.4154	7.07107	4.4929	15.9373
5.4154	7.07667	5.95806	3.86906
5.42791	7.08551	11.0735	9.04707
5.42791	7.08847	7.32666	4.50754
5.42791	7.09244	6.71349	5.17102
5.43626	7.10519	5.30688	6.70824
5.5171	7.10555	3.74316	16.4144
5.5171	7.12402	5.17102	28.7669
5.5171	7.14006	5.29827	8.80652
5.5171	7.147	4.78321	11.0979
5.5171	7.15726	5.85185	8.85699
5.5171	7.16199	7.26614	6.47081
5.5171	7.16512	14.4165	10.7089
5.5171	7.167	8.93201	4.35149
5.5171	7.17652	5.95806	8.84927
5.5171	7.18674	8.24264	14.5445
5.5171	7.18861	11.3941	5.14571
5.52781	7.20016	5.99706	6.76811
5.53032	7.20127	5.53158	9.47665
5.53157	7.20802	8.38297	13.5499
5.53236	7.2111	4.19339	9.04998
5.53236	7.22299	14.4341	7.18742
5.53236	7.23385	7.59122	7.12616
5.53236	7.2341	5.42378	17.8715
5.53236	7.23418	10.9278	5.75606
5.53236	7.24113	5.13012	10.7698
5.53236	7.24161	5.04305	12.3282
5.53236	7.245	9.23435	24.74
5.53283	7.2453	4.35149	9.35636
5.53283	7.24791	7.02869	14.5656
5.53283	7.25199	4.93236	4.19339
5.53283	7.27162	5.0281	8.46647
5.53283	7.28895	5.29827	7.18305
5.53286	7.29608	6.18403	3.86906
5.53286	7.30132	11.1478	7.31746
5.53726	7.32104	5.26846	12.482
5.54159	7.32537	9.52447	6.68783
5.54233	7.33575	6.04516	3.5506
5.54657	7.33874	4.92115	13.2207
5.57339	7.34045	3.86906	12.746
5.63466	7.34342	14.154	6.47081
5.63466	7.34342	6.30061	7.74542
5.63466	7.3616	6.26719	12.9301
5.63466	7.38233	4.4929	11.6387
5.63466	7.38581	5.63466	3.86906
5.63466	7.39021	6.38554	6.28611
5.63466	7.39789	6.23818	34.514
5.63466	7.40484	12.634	33.9607
5.63466	7.40512	6.77414	4.51373
5.63466	7.41344	8.4245	15.1132
5.63466	7.41344	3.57907	5.19014
5.63466	7.42349	6.35375	19.2573
5.63466	7.43125	4.19339	23.2424
5.63466	7.43421	6.14743	4.16116
5.63466	7.43614	7.15761	7.63668
5.63466	7.44064	5.26846	5.16391
5.63466	7.47274	5.19016	6.87647
5.63466	7.47839	7.02581	16.0874
5.63466	7.4796	7.61577	7.31631
5.63466	7.50922	11.0039	11.9459
5.63466	7.51068	5.13012	4.4929
5.63466	7.52393	4.78849	4.61597
5.63466	7.52431	5.95806	9.24644
5.63466	7.53147	5.98331	15.6367
5.64485	7.53291	4.78849	4.23497
5.64485	7.54017	6.14988	7.20066
5.64713	7.54755	5.7391	15.8106
5.64713	7.58287	5.05689	7.39789
5.65163	7.59262	5.5171	7.57297
5.65163	7.59628	6.35375	5.16391
5.65163	7.61577	5.40423	16.4921
5.65163	7.61577	6.10085	3.57907
5.65163	7.61577	6.06488	9.25889
5.65163	7.61577	9.20887	7.50319
5.65163	7.64447	5.26846	3.75277
5.66403	7.6669	6.02993	23.5073
5.66743	7.66702	3.74314	7.25264
5.68699	7.67144	14.0295	7.749
5.7391	7.67148	5.83216	12.3541
5.7391	7.67289	13.5587	9.97632
5.7391	7.68619	6.40253	13.4013
5.7391	7.69454	4.19339	10.2247
5.7391	7.73589	5.78594	13.3844
5.7391	7.74412	9.31131	16.6542
5.7391	7.77351	13.2388	22.0766
5.7391	7.78336	5.5171	7.45086
5.7391	7.79257	9.07126	13.7121
5.7391	7.79257	5.63466	29.0379
5.7391	7.87207	5.13012	11.6549
5.7391	7.89268	6.51935	9.32169
5.7391	7.8959	12.246	17.9658
5.7391	7.94128	5.26846	4.35149
5.7391	7.94205	4.64983	24.3446
5.7391	7.96143	5.26846	4.35149
5.7391	8.00807	13.9867	7.61645
5.7391	8.03113	6.33731	10.0299
5.7391	8.03921	16.6397	5.40423
5.7391	8.04842	4.4929	3.5506
5.7391	8.05013	5.32238	4.78321
5.7391	8.06226	5.5171	5.4154
5.7391	8.06267	4.19339	4.19339
5.7391	8.07131	4.93236	10.2377
5.7391	8.07401	5.76172	16.1944
5.75296	8.12196	3.74316	15.6362
5.75296	8.14309	5.91503	8.98022
5.75296	8.14776	6.55699	7.79737
5.75553	8.1512	6.16627	10.3479
5.75606	8.15245	5.39718	9.29924
5.75963	8.24264	3.57907	6.06488
5.75963	8.24264	6.0071	9.90651
5.76117	8.24447	4.52576	11.9479
5.76168	8.28747	4.23497	5.05887
5.76373	8.29574	11.0944	10.0919
5.76782	8.29575	13.5227	28.2199
5.76782	8.30313	8.33448	18.745
5.76782	8.32813	10.043	9.20345
5.76782	8.33229	5.30688	20.3123
5.85132	8.42727	6.83554	9.65627
5.85543	8.47771	12.1185	8.61013
5.85543	8.47771	7.74202	15.0157
5.85543	8.50535	9.14636	21.7969
5.85543	8.53113	7.56546	6.70631
5.85543	8.53542	5.53283	8.03852
5.85543	8.54334	5.26846	8.59346
5.85918	8.54334	6.68686	10.3409
5.85918	8.55388	4.13234	21.2656
5.85918	8.55486	6.52156	21.4071
5.85918	8.60233	4.90991	22.1679
5.85918	8.60233	4.4929	7.19916
5.85918	8.60266	6.94699	15.7499
5.85918	8.65073	13.6789	10.336
5.85918	8.71846	5.18145	5.76117
5.85918	8.72982	6.69318	17.0277
5.85918	8.74264	4.19339	5.86667
5.85918	8.74418	7.2111	7.41344
5.85918	8.7606	6.47081	4.35149
5.85918	8.81428	10.5183	4.12236
5.86667	8.81428	5.41687	17.5834
5.86667	8.86154	5.97821	3.5506
5.86667	8.86646	4.64956	8.78933
5.86667	8.88794	5.91241	7.04618
5.86667	8.88912	5.40423	4.78321
5.86774	8.94418	5.8237	4.04007
5.8732	9.0083	6.87141	11.8484
5.87603	9.00962	5.18145	6.84878
5.87973	9.02219	6.34745	13.7071
5.89283	9.05539	9.38944	14.8449
5.95128	9.08257	5.63466	5.20343
5.95806	9.08775	8.03369	8.50811
5.95806	9.09164	4.78321	7.16374
5.95806	9.09584	5.39718	8.77624
5.95806	9.12552	5.86667	9.69183
5.95806	9.13064	10.0923	10.3242
5.95806	9.13064	5.53221	6.38669
5.95806	9.16055	6.30523	21.7935
5.95806	9.16325	5.41687	7.43421
5.95806	9.16466	10.6509	10.9625
5.95806	9.1992	5.5171	24.9911
5.95806	9.22916	5.81866	6.8841
5.95806	9.24265	5.39718	12.302
5.95806	9.27111	5.16391	7.87443
5.95806	9.32434	3.57907	9.63553
5.95806	9.33676	7.48159	3.74316
5.95806	9.37428	3.91288	5.26846
5.95806	9.37428	5.53286	12.884
5.95806	9.38972	5.54719	16.5256
5.96407	9.39679	6.20324	10.9889
5.96407	9.40522	5.72594	16.1226
5.97096	9.47396	5.18144	6.67371
5.97096	9.48323	5.53157	4.78321
5.97096	9.60411	6.59281	7.21176
5.97096	9.70774	5.26846	9.48894
5.97348	9.95771	4.9927	8.20594
5.97478	10.0094	9.14121	9.64533
5.97775	10.0296	7.50495	12.7146
5.98116	10.0507	6.06538	13.9376
5.98571	10.141	8.06267	4.4929
5.99217	10.1838	10.5996	13.2026
6.06488	10.2908	5.39718	7.39403
6.06488	10.3867	6.79692	16.5977
6.06488	10.3942	4.93936	10.9046
6.06488	10.3979	10.7154	14.7088
6.06488	10.4612	7.02146	5.04305
6.06488	10.4636	4.65551	19.3197
6.06488	10.5026	5.40423	14.888
6.06488	10.5405	8.66232	16.3288
6.06488	10.5424	12.0465	7.51068
6.06488	10.5625	5.13012	11.7483
6.06488	10.6079	13.3875	10.7154
6.06488	10.6312	11.4874	10.0693
6.06488	10.6405	6.76459	23.799
6.06488	10.6446	6.24253	22.8298
6.07665	10.7155	5.63466	18.876
6.07744	10.754	3.90877	22.1938
6.08276	10.772	6.99617	24.2257
6.08369	10.7949	5.41687	11.812
6.08838	10.8561	7.78815	9.55855
6.09768	10.9968	6.07744	8.24264
6.09923	11.0164	4.52576	5.54719
6.10158	11.0757	7.79737	5.05689
6.10235	11.086	4.78849	5.7391
6.10235	11.2004	6.24035	7.07555
6.10698	11.2328	11.4326	11.8548
6.12542	11.2594	10.9764	10.2232
6.13203	11.2622	5.26846	20.6735
6.16627	11.2633	10.131	10.3633
6.16627	11.3102	5.18492	12.266
6.16627	11.3402	10.8375	13.1549
6.16627	11.3799	8.12813	10.3719
6.16627	11.3972	4.23497	16.5356
6.16627	11.4034	6.19039	4.04007
6.16627	11.423	4.4929	9.77834
6.16627	11.4377	6.62577	6.92464
6.16878	11.4406	5.5602	11.6161
6.16878	11.4643	7.61577	13.581
6.17709	11.483	3.74316	15.6362
6.18176	11.4846	6.57809	9.09957
6.19038	11.4988	11.0553	5.85543
6.1918	11.6025	14.0129	18.3059
6.19505	11.7543	9.66319	5.5171
6.19527	11.7609	9.58821	10.745
6.19573	11.8272	4.92115	6.66644
6.19575	11.8365	5.19705	10.1804
6.19752	11.8454	10.0211	9.76441
6.2047	11.8464	4.92115	14.5359
6.2047	11.8514	5.64939	12.5796
6.21264	11.8762	4.49278	7.31932
6.22133	11.9047	9.47892	5.85543
6.2241	11.9727	5.31223	17.2586
6.24455	12.0085	4.19339	8.87654
6.24484	12.0727	5.30297	15.7129
6.26479	12.0752	5.13012	9.36937
6.26479	12.0861	8.27137	4.35149
6.27647	12.1043	5.6505	9.37428
6.27782	12.1239	4.19339	7.71204
6.28077	12.1472	5.26846	9.90842
6.2874	12.1514	5.88345	12.5738
6.28805	12.2232	6.91392	5.26846
6.28805	12.2677	7.7953	8.2058
6.29598	12.2723	5.18145	6.69413
6.29795	12.3209	5.13012	13.9179
6.30593	12.3534	6.00338	5.824
6.31898	12.3639	13.6567	3.93971
6.31974	12.381	5.26846	5.85989
6.32927	12.3998	5.53221	8.04627
6.35375	12.4243	5.53283	6.23004
6.35375	12.4292	8.35739	7.94584
6.35375	12.4321	6.59489	6.12121
6.35375	12.4566	10.7281	4.17291
6.35375	12.4846	6.06488	5.22662
6.35375	12.4945	10.708	5.0739
6.35375	12.5139	6.84189	6.39881
6.35375	12.5152	5.26846	5.68568
6.35375	12.527	7.28895	8.44463
6.36143	12.5566	7.90565	7.51506
6.36194	12.5768	3.86906	5.70207
6.37897	12.5844	11.5721	6.18315
6.37992	12.664	5.39718	15.0237
6.38088	12.6792	5.64485	5.29812
6.38426	12.7211	4.04007	5.80384
6.38547	12.7987	11.246	12.4147
6.38547	12.8207	6.34338	5.38794
6.38669	12.8564	5.053	4.57192
6.38669	12.8698	5.77459	16.4607
6.38669	12.8739	6.38806	6.66031
6.3931	12.8911	8.98927	7.83901
6.39494	12.9085	5.53286	7.67653
6.4016	12.976	8.24264	5.63466
6.40253	13.2343	11.423	15.057
6.40649	13.2357	7.94462	20.5511
6.41779	13.2378	7.42558	6.78296
6.43149	13.2666	5.26846	6.42499
6.43533	13.3365	5.39718	11.9761
6.43762	13.406	4.92115	7.03945
6.44929	13.4141	6.26479	5.13012
6.47081	13.4913	5.53236	13.5205
6.47081	13.4918	5.87098	5.5171
6.47081	13.7297	12.4326	17.0004
6.47081	13.8398	12.0319	25.8484
6.47081	13.8795	3.57907	16.7761
6.47081	13.9431	5.04305	5.40423
6.48557	14.013	7.21066	12.4603
6.48559	14.1071	6.2057	5.7391
6.48559	14.1147	8.24264	8.57316
6.48784	14.2115	3.80361	3.5506
6.48897	14.2169	6.73754	5.96407
6.49459	14.3719	4.90991	11.9657
6.50864	14.3885	5.13012	10.8738
6.50921	14.4987	5.40423	8.24264
6.56869	14.6219	6.40615	7.63196
6.57575	14.7073	4.04007	11.1114
6.58231	14.8012	10.0657	6.87634
6.58231	14.8124	4.04007	7.1302
6.58414	14.8346	16.6692	12.1572
6.58524	14.8712	6.98035	19.8751
6.59017	14.9072	5.06772	6.16627
6.59489	14.9997	8.06226	7.73703
6.59754	15.0205	5.13012	10.5618
6.60197	15.0411	4.65553	7.26125
6.60817	15.0811	6.10232	5.63466
6.61177	15.088	5.04305	15.7855
6.61426	15.1263	5.26846	5.63466
6.62068	15.1579	5.55959	15.0241
6.64717	15.2223	5.26846	9.25502
6.64805	15.2415	19.3258	7.82943
6.67371	15.3055	5.78423	8.29574
6.67371	15.3137	7.87906	15.4838
6.67564	15.3994	4.35149	7.57448
6.67564	15.4282	6.68493	5.76015
6.67564	15.4314	6.68144	14.6167
6.67662	15.4365	9.04998	12.5
6.67662	15.4701	5.04305	5.95806
6.68053	15.5005	5.98992	4.91214
6.68053	15.5121	6.8904	17.9236
6.68103	15.5686	5.86764	5.13012
6.6815	15.5779	5.26846	7.90245
6.68417	15.5804	7.41561	15.3385
6.68686	15.6273	5.19884	25.9881
6.68771	15.7309	6.47081	6.89611
6.68833	15.7434	7.61577	7.48159
6.68845	15.85	6.01577	13.2005
6.68934	15.8688	5.053	8.58624
6.69583	16.0527	4.35149	13.956
6.699	16.1457	4.19339	13.8272
6.70917	16.3809	4.04007	14.2539
6.74784	16.5101	5.26846	18.0716
6.76811	16.5163	7.34449	22.8801
6.76811	16.6759	7.83326	4.78849
6.76811	16.7175	5.76426	11.9355
6.76993	16.7298	4.90991	12.8298
6.77526	16.7798	5.42155	9.77236
6.77526	16.8363	16.6099	8.97214
6.77526	16.9305	5.5171	15.5219
6.77569	16.975	7.15833	9.18158
6.77932	17.0473	9.90032	14.0376
6.78066	17.0776	5.53236	6.40161
6.78831	17.3023	4.51373	5.40853
6.7906	17.452	5.88158	9.84732
6.79068	17.657	5.05689	5.39718
6.79072	17.763	10.6799	5.09902
6.8005	17.8513	12.3825	14.8869
6.81169	18.1541	10.9095	5.4154
6.81947	18.2936	10.2232	6.84878
6.82399	18.4973	5.86774	13.2512
6.82554	18.5611	7.15975	9.75744
6.82631	18.586	6.31148	19.2098
6.8372	18.7743	6.67955	12.5561
6.8616	19.0534	9.90618	7.9575
6.86288	19.1824	5.87973	5.76117
6.86373	19.4751	5.8732	16.4034
6.86373	19.8257	4.22991	9.02051
6.86416	19.9454	6.08369	14.4071
6.86419	20.0363	10.7169	15.9129
6.86419	20.5614	4.91889	17.1468
6.87055	21.163	5.13012	10.9505
6.87139	21.3261	9.62191	5.95806
6.87233	21.355	5.57984	13.8786
6.87329	21.4383	4.64956	11.0753
6.88873	22.8112	5.26846	10.3148
6.88964	24.2389	5.76168	13.9761
6.88964	24.3959	10.8681	6.55966
6.91193	26.3093	6.09121	4.64983
6.9137	27.0854	8.12692	15.6737
6.92096	30.4234	5.053	7.52458
6.94223	32.4344	10.5905	12.6579
6.94699	33.4631	11.8857	5.79166
6.94699	37.7463	3.86906	5.7391
6.95238	2.1245	5.63466	14.0997
6.95238	2.1245	4.78321	17.4181
6.95418	2.1245	5.59152	35.7014
6.95836	2.1245	9.56984	5.63466
6.96017	2.1245	8.55969	4.19339
6.96163	2.1245	4.04007	7.48159
6.96491	2.1245	6.87054	5.5171
6.96851	2.1245	4.19339	12.3431
6.97808	2.37527	4.19339	13.5371
6.97932	2.5	7.23877	11.8569
6.98036	2.5	5.0281	5.65734
6.98743	2.52974	9.11011	6.18321
7.04208	2.52974	4.92115	7.48719
7.0514	2.64639	8.60739	6.81578
7.09463	2.75669	8.06226	16.5661
7.09561	2.75669	3.86906	8.81233
7.10555	2.82469	10.4239	4.19339
7.10597	2.8479	6.44485	5.63466
7.10711	2.94935	5.40423	5.28996
7.12616	2.94935	11.3034	4.78849
7.13669	2.94935	5.52781	6.38088
7.13915	2.94935	5.39718	14.829
7.14074	2.94935	5.13012	23.1454
7.14074	2.94935	5.63466	5.85543
7.14109	3	5.76172	3.74316
7.14309	3.12142	4.65553	13.4425
7.1498	3.15698	6.24419	14.8127
7.15154	3.32503	5.21254	7.04208
7.15214	3.38556	4.19339	9.57139
7.15224	3.38556	3.86906	14.4988
7.16374	3.47903	5.26846	10.7488
7.17558	3.47903	5.75553	4.49278
7.17558	3.58427	6.81127	5.85918
7.17558	3.71095	5.7391	10.3873
7.18674	3.74316	5.78362	7.40928
7.19964	3.75277	5.53236	4.80374
7.2111	3.86149	4.91214	8.60233
7.21639	3.86906	5.40423	5.7391
7.22058	3.86906	3.5506	13.7747
7.22121	3.86906	5.0281	6.28805
7.2299	3.91288	5.26846	16.9407
7.24176	3.94202	5.98113	7.08523
7.2476	3.94202	5.16391	9.67246
7.24988	4.04007	4.35149	11.7777
7.25264	4.04007	3.58427	11.8219
7.25923	4.04007	4.78321	10.9752
7.26256	4.04007	9.32456	10.7618
7.26379	4.05984	5.68638	7.70284
7.26379	4.19339	7.20526	7.17558
7.27356	4.19339	4.35149	9.3254
7.30303	4.19339	5.05689	16.5405
7.30303	4.19339	5.26846	6.77426
7.30349	4.19339	8.24264	15.8517
7.30614	4.19339	6.02699	5.39718
7.31631	4.21593	6.18176	15.8742
7.32104	4.35149	7.01397	15.5796
7.33633	4.3597	13.8641	8.60233
7.33901	4.3597	7.17156	7.96711
7.34342	4.3597	11.7062	5.13012
7.34342	4.3597	8.1306	8.94212
7.34342	4.49278	4.78849	11.1328
7.34342	4.4929	5.98031	8.79719
7.34697	4.4929	5.42791	7.79315
7.35055	4.4929	14.8256	21.1697
7.35359	4.4929	9.42428	12.5096
7.36345	4.4929	10.0689	4.64956
7.38991	4.50772	5.40423	5.39718
7.39789	4.53432	4.04007	5.75296
7.40491	4.64956	8.8161	17.0177
7.41503	4.64983	6.06488	14.7201
7.42558	4.64983	5.54657	5.63466
7.43327	4.64983	6.87455	17.8405
7.43421	4.64983	5.0281	6.64006
7.43614	4.65553	12.5741	4.43589
7.44064	4.70332	6.13395	6.06488
7.4419	4.78321	4.78321	15.3264
7.45396	4.78321	4.4929	8.48528
7.47839	4.78321	3.5506	5.98031
7.47839	4.78321	5.7391	5.29827
7.48297	4.78849	5.7391	6.45984
7.51068	4.79757	6.1917	12.232
7.52007	4.81012	14.0697	7.09313
7.5269	4.82716	3.5506	6.82005
7.58047	4.90991	6.07744	14.4769
7.59122	4.90991	5.26846	6.46479
7.59291	4.90991	6.87866	10.9925
7.5994	4.90991	9.32134	3.75277
7.5994	4.92115	8.57316	12.6463
7.61577	4.92115	9	5.83062
7.61577	4.92564	6.06488	8.01039
7.61577	4.93905	5.88341	7.56386
7.63668	5.0281	8.97214	6.81666
7.67382	5.0281	3.58427	5.40423
7.6806	5.0281	9.16635	6.15272
7.71301	5.0281	13.0787	5.76581
7.71442	5.0405	6.50138	14.5301
7.74412	5.04305	10.8635	6.70287
7.74412	5.04305	14.1676	14.1931
7.75074	5.053	6.16627	5.10348
7.75779	5.05689	4.23497	15.4403
7.7646	5.05887	6.48559	6.16627
7.76518	5.13012	5.7391	17.0047
7.78079	5.13012	9.29739	9.39679
7.7815	5.13012	5.53283	5.40423
7.78815	5.13012	11.2666	6.08218
7.7953	5.13012	6.18284	5.53283
7.79737	5.13012	5.76373	5.53158
7.80754	5.13012	8.98109	12.607
7.83824	5.13012	5.04305	5.53283
7.84947	5.13012	7.41344	17.2616
7.86525	5.13012	6.58238	16.3853
7.86875	5.13012	7.79737	7.86241
7.88764	5.16391	3.74314	13.6489
7.89879	5.16391	5.13012	14.7494
7.90565	5.16413	8.73391	4.19339
7.91103	5.17102	5.7391	9.36106
7.91878	5.17102	11.5203	6.67371
7.9218	5.18145	11.9283	15.2321
7.92758	5.26846	6.28077	8.03113
7.93928	5.26846	16.1913	7.39403
7.9575	5.26846	8.1173	16.9642
7.9829	5.26846	5.86667	14.778
8.04083	5.26846	5.00971	6.16627
8.05801	5.26846	10.8998	15.235
8.06226	5.26846	7.56666	10.0835
8.09345	5.26846	14.311	4.04007
8.13753	5.26846	5.53283	15.4188
8.16176	5.26846	5.19014	7.749
8.18766	5.26846	5.5171	25.9152
8.19885	5.26846	3.5506	6.96056
8.24264	5.26846	4.3597	6.31898
8.24264	5.26846	5.26846	10.3873
8.25886	5.26846	6.7504	10.9543
8.26059	5.28501	4.90991	5.87603
8.26187	5.29827	8.66541	6.51189
8.28695	5.30688	8.54334	6.94699
8.32748	5.30688	10.4616	8.24264
8.3383	5.30995	7.16199	12.4631
8.33945	5.31223	13.7557	5.64485
8.35739	5.33017	5.54164	7.8937
8.36017	5.37639	5.78964	21.609
8.39437	5.39718	12.4459	14.4679
8.47652	5.39718	6.24586	24.0874
8.47652	5.40423	4.04007	8.80652
8.47771	5.40423	4.19339	6.76993
8.47771	5.40423	9.55606	9.35176
8.48932	5.40853	16.0094	11.7019
8.49264	5.4154	4.27022	7.14074
8.55388	5.41687	7.39789	6.47791
8.55486	5.41687	4.3597	14.191
8.58222	5.42101	6.23183	6.68742
8.58266	5.43087	3.75277	8.06226
8.58297	5.45147	5.7391	5.28501
8.58546	5.46098	5.06769	5.85543
8.60233	5.5171	9.96531	16.117
8.60739	5.5171	12.1363	20.6262
8.63845	5.5171	6.41099	6.17167
8.6862	5.5171	5.95806	12.6088
8.69177	5.5171	12.3771	9.01815
8.69177	5.53032	4.64983	3.91288
8.71846	5.53032	6.7019	13.9769
8.71914	5.53157	10.4909	7.18683
8.72552	5.53236	5.5472	7.07107
8.72871	5.53236	6.76582	7.61577
8.78063	5.53236	12.196	10.8585
8.78684	5.53236	3.5506	17.6181
8.78786	5.53283	5.95806	14.4201
8.78786	5.53283	5.63466	10.9937
8.79753	5.53286	4.90991	5.95806
8.80652	5.53286	13.5006	12.9857
8.81428	5.54469	5.26846	3.6009
8.82688	5.54657	9.9265	6.47081
8.83308	5.56963	6.00153	14.8269
8.86154	5.57005	5.29827	11.1981
8.88493	5.63466	7.88405	5.52781
8.88674	5.63466	3.75277	5.53283
8.90161	5.63466	6.32746	7.24084
8.90437	5.63466	6.13332	21.4912
8.94879	5.63466	6.82023	8.47771
8.95538	5.64956	4.78321	6.55509
8.95908	5.65396	18.337	6.23713
8.96345	5.65396	5.75553	12.1605
8.98109	5.65719	5.7391	8.98734
8.98396	5.68299	5.85543	8.24264
8.9898	5.69123	7.86241	5.95806
9	5.71943	8.12196	8.94356
9	5.7391	5.63466	5.7391
9.0077	5.7391	4.19339	22.4053
9.0126	5.7391	12.376	18.2754
9.04818	5.7391	3.58427	12.0828
9.05058	5.7391	6.02734	5.7391
9.05114	5.7391	4.19339	4.23233
9.05138	5.75606	5.13012	20.2721
9.05461	5.75606	5.5171	13.6738
9.06672	5.76783	5.18145	5.9222
9.07307	5.77547	12.4582	12.2275
9.08257	5.78398	4.78849	19.0188
9.09584	5.78398	6.47081	7.03553
9.09584	5.78813	5.4154	22.5575
9.09584	5.79624	5.79977	10.6319
9.10664	5.8043	7.33633	22.3485
9.10841	5.81823	6.34369	10.6903
9.10969	5.82439	5.18145	5.86774
9.11393	5.83067	3.57907	14.3512
9.13064	5.85543	10.7465	14.6684
9.14437	5.85918	14.4099	12.8498
9.14677	5.85918	5.16391	6.8437
9.15286	5.86774	14.4382	12.9302
9.15286	5.87013	5.94964	6.70387
9.15291	5.8797	6.21819	6.70645
9.16466	5.88345	5.86774	16.7945
9.17563	5.89454	3.937	15.3466
9.1992	5.89818	5.26846	9.47396
9.1992	5.90363	4.4929	7.42705
9.20328	5.90555	5.99815	15.8998
9.21213	5.93083	5.99682	6.03583
9.21713	5.95806	6.81169	18.1917
9.21852	5.97096	7.27074	16.0661
9.2481	5.99059	6.60665	6.25436
9.27111	6.00533	10.591	8.06267
9.29493	6.02461	5.26846	22.725
9.29924	6.04065	3.74314	6.50142
9.29924	6.05572	3.57907	6.38547
9.30778	6.06196	3.91969	17.0448
9.30872	6.06488	7.78566	9.79037
9.33083	6.06996	6.70625	23.0265
9.33393	6.07744	4.51905	12.3616
9.33899	6.08218	8.53113	5.42378
9.35708	6.08218	6.18356	5.98031
9.37088	6.08276	5.80211	7.6433
9.37428	6.09355	6.49064	8.94427
9.37428	6.09505	5.9625	5.18145
9.37428	6.11311	6.08065	8.37484
9.38622	6.13116	7.77298	26.0283
9.38794	6.13359	15.0169	3.5506
9.39679	6.13632	15.8629	7.51436
9.3994	6.1371	7.07107	5.40423
9.4141	6.13764	5.26846	36.3166
9.42397	6.13887	6.06488	12.5293
9.43398	6.14722	6.18284	5.69469
9.47932	6.15351	7.20946	6.06488
9.48235	6.15702	5.54233	6.26479
9.52066	6.1655	5.53157	7.35276
9.54002	6.16627	6.62376	6.24405
9.57011	6.17167	4.65553	7.0925
9.59055	6.17167	12.5107	7.1302
9.6695	6.19184	6.73217	8.55486
9.67237	6.1928	5.64485	9.17015
9.67822	6.20072	12.5792	8.3383
9.73093	6.21886	7.84555	7.56546
9.73096	6.22022	5.79838	4.88963
9.74016	6.22311	10.5751	5.85543
9.74607	6.22338	6.84901	12.1196
9.75192	6.22448	6.84878	5.39718
9.77336	6.26479	16.2294	7.86525
9.78354	6.28611	5.16391	13.4694
9.78558	6.2941	5.40423	5.26846
9.81851	6.2941	3.75277	6.16878
9.86219	6.30385	5.26846	6.54089
9.8627	6.30582	4.06944	4.92115
9.87767	6.30593	5.29827	14.5071
9.89449	6.30846	5.05689	10.9998
9.91943	6.30854	5.64939	6.06488
9.92572	6.3104	6.97938	30.0025
9.93188	6.32688	5.39718	10.2471
9.93288	6.33338	6.38267	5.95806
9.95179	6.34165	7.62125	6.51088
10.0285	6.34981	5.13012	8.74264
10.0294	6.35116	9.36071	7.86525
10.031	6.37171	3.94042	11.8171
10.0441	6.38824	6.44801	9.14945
10.0865	6.39043	5.18145	5.2975
10.1223	6.39273	4.04007	31.4197
10.1595	6.39548	6.16627	14.8639
10.163	6.40312	5.26846	9.13789
10.1635	6.41937	5.53158	15.736
10.1694	6.4195	6.98585	13.545
10.2162	6.43029	5.63466	8.40638
10.2851	6.4361	7.00876	5.85918
10.2946	6.43857	15.7914	6.81523
10.2998	6.44072	6.59958	5.42378
10.3022	6.44291	5.78594	10.871
10.3119	6.44523	6.09457	8.72127
10.3663	6.44929	6.51379	11.5404
10.3803	6.45032	10.4643	15.1449
10.3888	6.45092	6.86504	6.09768
10.4061	6.46681	5.8918	15.5492
10.4338	6.48959	5.98031	12.1309
10.4826	6.50424	5.90555	15.4093
10.5127	6.50977	11.0185	11.2269
10.5317	6.52149	5.63466	14.748
10.5586	6.5283	7.12648	13.0077
10.5665	6.53284	6.07117	3.5506
10.5667	6.53324	6.02493	14.7598
10.5679	6.53424	7.19649	12.0894
10.5738	6.53633	3.5506	6.50136
10.5742	6.54062	4.79735	8.47771
10.602	6.54116	5.7716	14.2945
10.623	6.54209	9.45147	12.7374
10.6406	6.54644	4.19339	13.3783
10.6446	6.54852	6.46001	6.8909
10.6577	6.56612	5.63466	12.0113
10.6789	6.56717	6.16627	7.82463
10.6851	6.57117	4.64983	8.36017
10.7069	6.5767	6.29396	12.4494
10.7427	6.58204	3.74316	9.14636
10.7456	6.58354	7.6367	17.4283
10.7681	6.58655	8.78966	10.2683
10.7691	6.59252	6.28805	6.22061
10.7984	6.59281	8.41497	7.19581
10.8061	6.59489	7.18494	5.13012
10.8198	6.59646	8.46549	7.83559
10.8333	6.59958	4.93936	10.9396
10.8483	6.61426	4.93228	13.6474
10.8588	6.61752	7.21101	10.1338
10.8889	6.62007	4.68647	10.7465
10.9155	6.62068	4.10985	12.601
10.9197	6.62163	5.81219	9.62344
10.9198	6.64561	14.6119	4.65553
10.9333	6.6511	12.5987	4.4929
10.9497	6.66198	5.45841	7.38345
11.004	6.67417	4.17291	10.1176
11.0794	6.68694	5.33853	8.69154
11.1162	6.68694	13.2392	10.5416
11.1273	6.68744	4.17479	6.06488
11.1463	6.68795	5.56161	9.3904
11.1642	6.69057	17.5278	4.17479
11.2675	6.69321	5.67752	2.44152
11.2683	6.69977	5.75296	7.43204
11.3255	6.69996	6.91865	5.39656
11.3398	6.70087	5.75606	6.12339
11.3408	6.70087	24.0031	7.45468
11.3516	6.70383	7.32027
11.3588	6.7082	5.40423
11.3778	6.7082	6.72729
11.3883	6.7082	11.3164
11.3887	6.7091	5.26846
11.4002	6.71025	5.5171
11.4178	6.71592	5.40423
11.4387	6.71705	5.26846
11.4827	6.7174	4.64983
11.483	6.71955	10.8413
11.5063	6.72811	7.06995
11.5236	6.72979	5.04305
11.5524	6.73262	5.04305
11.5584	6.76587	3.74316
11.5668	6.78154	5.95806
11.5786	6.78221	11.5094
11.5855	6.78358	6.91763
11.6394	6.78411	4.90991
11.7297	6.78553	5.64485
11.7875	6.79282	4.19339
11.8044	6.80103	5.30995
11.8058	6.80518	11.4992
11.8202	6.80572	11.2696
11.8247	6.80572	6.06488
11.9528	6.80711	14.7981
11.9858	6.80711	6.54296
12.0322	6.81728	6.86885
12.0589	6.82613	7.25511
12.062	6.82916	5.9938
12.0715	6.84721	7.09597
12.0913	6.84878	6.18648
12.1075	6.85033	6.07837
12.1205	6.85034	7.73576
12.1429	6.85499	13.3806
12.1611	6.85609	5.76172
12.2226	6.87493	3.86906
12.2284	6.87647	5.04305
12.233	6.8769	6.38248
12.2887	6.8769	6.18176
12.3198	6.88408	5.68299
12.3782	6.88544	4.19339
12.4169	6.88576	5.13012
12.4285	6.88964	5.39718
12.4367	6.88964	10.7582
12.4491	6.89172	5.34495
12.4596	6.91391	4.49278
12.481	6.91721	6.26479
12.4994	6.93669	12.1353
12.5052	6.95859	19.1501
12.5152	6.96193	10.9457
12.5363	6.96828	7.749
12.5402	6.98575	6.59782
12.5513	6.98603	6.04804
12.5587	6.98745	8.65221
12.5881	7	13.4065
12.6089	7.00007	5.04305
12.6221	7.00698	4.90991
12.6222	7.01863	6.06488
12.626	7.02316	4.78321
12.661	7.02414	12.2528
12.6932	7.02714	8.41713
12.75	7.04335	13.4059
12.753	7.05116	3.74314
12.7706	7.06014	6.60555
12.818	7.0633	3.94066
12.8589	7.0643	6.1117
12.9132	7.06552	10.5094
12.9648	7.06774	10.6021
12.9768	7.07107	5.53283
12.9802	7.07107	6.18176
12.9819	7.07113	4.19339
12.9862	7.0803	5.13012
13.0083	7.09486	5.13012
13.0162	7.09672	6.16627
13.0706	7.1068	8.38526
13.0841	7.11366	4.93236
13.178	7.12337	13.8702
13.1823	7.12616	4.19339
13.1947	7.12667	7.15653
13.1963	7.14074	16.0007
13.3865	7.14074	6.2061
13.4332	7.14142	5.30688
13.5074	7.14875	12.093
13.5427	7.16197	8.60241
13.5795	7.18181	5.13012
13.6436	7.18674	5.85918
13.6775	7.18742	6.13632
13.8779	7.19765	5.90644
13.8821	7.2111	4.27022
13.89	7.2111	20.6912
14.0188	7.2111	5.53032
14.0312	7.21176	6.04806
14.2736	7.22109	7.21176
14.328	7.22535	6.09923
14.3805	7.2427	5.75963
14.4223	7.26396	3.74314
14.4621	7.26817	5.26846
14.4732	7.27423	14.9883
14.5267	7.27487	10.7979
14.5501	7.31397	5.13012
14.6674	7.31746	7.34656
14.7906	7.31932	9.53518
14.8025	7.32176	5.85918
14.8435	7.32338	5.39718
14.8832	7.33398	5.32613
14.8849	7.34342	12.1457
14.8906	7.34342	10.7226
15.2365	7.37962	5.85918
15.2498	7.38696	6.54748
15.4917	7.39021	4.19339
15.5937	7.39403	5.29827
15.6068	7.39789	11.6499
15.6754	7.39789	4.64983
16.0362	7.39789	13.8844
16.2589	7.39864	8.03633
16.9745	7.40572	16.4223
16.9778	7.41565	4.90991
17.6213	7.41627	6.35136
18.0605	7.41768	4.04007
22.9981	7.43421	4.93925
23.1879	7.43701	5.0281
2.1245	7.44066	6.18176
2.1245	7.44066	7.25264
2.1245	7.4796	4.19339
2.1245	7.4796	5.7391
2.1245	7.4796	4.19339
2.1245	7.48185	7.02414
2.1245	7.48409	9.78088
2.37527	7.48614	8.81428
2.37527	7.52852	4.4929
2.37527	7.53051	13.5526
2.5	7.57033	6.12542
2.5	7.59257	7.87952
2.5	7.61577	5.86774
2.5	7.6363	5.63466
2.5	7.65132	5.65734
2.73813	7.66552	5.84345
2.73813	7.67069	8.77043
2.73813	7.67085	6.41372
2.73813	7.68631	4.04007
2.82469	7.69062	4.04007
2.89816	7.69793	5.26846
2.90815	7.7079	10.5902
2.94935	7.71442	8.95272
3	7.71442	12.517
3	7.7482	5.13012
3	7.75074	8.44972
3.10701	7.75789	5.42791
3.12142	7.78815	6.80519
3.12142	7.79344	5.40423
3.14737	7.80524	10.7424
3.21195	7.81308	6.4867
3.30278	7.81308	12.0524
3.32503	7.82147	6.02575
3.32503	7.8254	3.5506
3.32503	7.82943	14.2614
3.38556	7.82943	3.86906
3.5	7.83901	7.04618
3.50975	7.85212	6.78901
3.5506	7.86525	6.74163
3.5506	7.87207	6.64476
3.5977	7.87207	6.46051
3.61595	7.89879	5.6505
3.66745	7.90512	5.17102
3.71095	7.90594	6.62046
[truncated: 1,238 more rows]

[truncated: 55 more sheets: 4B, 4C, 4D, 4E, 4F, 5B, 5C, 5D, 5E, 5G, 5H, 5J, 6A, 6B, 6C, 6D, 8A, 8B, 8C, S4A …]
